# Supplementary material for: Insect Antifeedant Benzofurans from Pericallis Species
Source: Molecules. 2023 Jan 18;28(3):975. doi: 10.3390/molecules28030975 (PMC9918998; doi:10.3390/molecules28030975)
Supplement: Supplementary file 1 [file molecules-28-00975-s001.zip]

Archive with 1 entries (1 files):
- molecules-2084562-supplementary.pdf
